# Supplementary material for: Development and structural basis of a two-MAb cocktail for treating SARS-CoV-2 infections
Source: Nat Commun. 2021 Jan 11;12:264. doi: 10.1038/s41467-020-20465-w (PMC7801428; doi:10.1038/s41467-020-20465-w)
Supplement: Supplementary file 4 — Source Data [file 41467_2020_20465_MOESM4_ESM.xlsx]

## Sheet: SARS-2 RBD binding
SARS-CoV-2 RBD binding ELISA
MAb conc. (μg/mL)	MAb 3C1			MAb 2H2			MAb 2G3			MAb 3A2			MAb 8D3			IgG-ctr
1	0.895	0.927	0.933	0.859	0.837	0.853	0.966	0.94	0.973	1.012	1.02	1.014	0.935	0.951	0.922	0.05	0.049	0.05
0.25	0.901	0.935	0.931	0.882	0.869	0.89	0.974	0.985	0.995	1.045	1.057	1.041	0.99	0.985	0.962	0.049	0.05	0.05
0.0625	0.717	0.724	0.733	0.804	0.784	0.811	0.938	0.941	0.947	1.004	1.012	1.004	0.923	0.951	0.934	0.051	0.05	0.049
0.015625	0.419	0.428	0.429	0.524	0.514	0.527	0.664	0.652	0.681	0.704	0.722	0.702	0.637	0.654	0.633	0.049	0.05	0.049
0.00390625	0.189	0.201	0.213	0.259	0.259	0.262	0.334	0.338	0.344	0.363	0.382	0.371	0.306	0.314	0.321	0.05	0.055	0.05
0.000976563	0.091	0.091	0.092	0.117	0.117	0.119	0.14	0.141	0.146	0.159	0.16	0.169	0.14	0.139	0.137	0.048	0.048	0.05
0.000244141	0.059	0.06	0.059	0.067	0.067	0.068	0.075	0.076	0.075	0.081	0.083	0.084	0.076	0.074	0.075	0.049	0.049	0.049
6.10352e-05	0.051	0.056	0.059	0.055	0.052	0.053	0.054	0.054	0.056	0.057	0.058	0.056	0.057	0.058	0.055	0.051	0.052	0.049
	OD450nm values

## Sheet: SARS RBD binding
SARS-CoV RBD binding ELISA
MAb conc. (μg/mL)	MAb 3C1			MAb 2H2			MAb 2G3			MAb 3A2			MAb 8D3			IgG-ctr
1	0.818	0.819	0.837	0.072	0.072	0.072	0.05	0.049	0.051	0.05	0.049	0.05	0.05	0.059	0.049	0.051	0.049	0.048
0.5	0.846	0.866	0.842	0.061	0.062	0.062	0.05	0.049	0.05	0.049	0.049	0.05	0.067	0.051	0.051	0.048	0.048	0.049
0.25	0.816	0.842	0.82	0.055	0.055	0.056	0.05	0.05	0.05	0.051	0.051	0.054	0.049	0.051	0.049	0.048	0.049	0.049
0.125	0.713	0.744	0.728	0.051	0.051	0.051	0.048	0.049	0.05	0.049	0.049	0.049	0.05	0.05	0.048	0.05	0.048	0.047
0.0625	0.61	0.638	0.624	0.052	0.053	0.052	0.05	0.051	0.05	0.05	0.05	0.05	0.05	0.05	0.049	0.05	0.05	0.049
0.03125	0.478	0.493	0.485	0.052	0.051	0.051	0.05	0.051	0.05	0.049	0.05	0.054	0.05	0.05	0.049	0.049	0.049	0.049
0.015625	0.328	0.344	0.34	0.05	0.051	0.053	0.052	0.05	0.049	0.049	0.05	0.049	0.052	0.051	0.05	0.049	0.047	0.051
0.0078125	0.213	0.22	0.226	0.05	0.049	0.049	0.05	0.05	0.05	0.05	0.057	0.052	0.054	0.05	0.096	0.05	0.049	0.05
	OD450nm values

## Sheet: ACE2 competition
ACE2 competition ELISA
MAb conc. (μg/mL)	MAb 3C1			MAb 2H2			MAb 2G3			MAb 3A2			MAb 8D3			IgG-ctr
0.0156	0.431	0.457	0.518	0.477	0.509	0.533	0.536	0.523	0.507	0.488	0.501	0.474	0.501	0.54	0.534	0.531	0.533	0.472
0.0312	0.423	0.566	0.519	0.496	0.493	0.455	0.46	0.495	0.484	0.487	0.478	0.461	0.474	0.493	0.515	0.561	0.567	0.561
0.0626	0.46	0.461	0.482	0.392	0.394	0.311	0.296	0.33	0.392	0.433	0.447	0.432	0.442	0.421	0.441	0.562	0.571	0.524
0.125	0.423	0.428	0.457	0.275	0.234	0.181	0.159	0.169	0.282	0.376	0.363	0.303	0.335	0.307	0.331	0.542	0.528	0.504
0.25	0.344	0.359	0.394	0.172	0.118	0.104	0.101	0.105	0.135	0.277	0.269	0.246	0.211	0.207	0.197	0.553	0.518	0.508
0.5	0.255	0.263	0.31	0.102	0.087	0.078	0.072	0.08	0.101	0.178	0.189	0.154	0.104	0.117	0.111	0.567	0.546	0.528
1	0.163	0.184	0.189	0.067	0.075	0.073	0.097	0.073	0.074	0.122	0.126	0.122	0.07	0.073	0.078	0.577	0.561	0.568
2	0.092	0.109	0.125	0.052	0.052	0.055	0.058	0.057	0.056	0.078	0.088	0.075	0.055	0.055	0.055	0.531	0.532	0.537
	OD450nm values

## Sheet: live virus neutralization
live SARS-CoV-2 neutralization (mouse MAb)
MAb conc. (μg/mL)	MAb 3C1			MAb 2H2			MAb 2G3			MAb 8D3			IgG-ctr			Virus-only			average
25	31.53	31.49	31.13	30.57	30.99	31.09	30.19	30.33	30.1	30.35	30.27	30.32	16.64	16.75	16.57	16.43	16.56	16.42	16.47
6.25	19.63	19.1	18.94	31.16	30.83	30.73	30.28	30.18	29.94	29.74	30.48	30.28	16.58	16.61	16.45
1.5625	17.29	17.25	17.24	31.76	31.11	31.52	29.73	29.55	29.06	31.35	31.84	31.42	16.67	16.59	16.44
0.390625	16.87	16.76	16.7	31.88	32.28	31.4	29.02	29.03	29.31	20.18	20.68	20.54	16.71	16.56	16.59
0.0976562	16.78	16.77	16.68	19.92	19.78	19.47	18.38	18.64	18.52	19.21	19.33	19.32
0.0244141	16.63	16.67	16.68	18.08	18.03	17.86	17.21	17.46	17.54	16.42	16.58	16.42
	Ct values (viral RNA)
MAb conc. (μg/mL)	MAb 3C1			MAb 2H2			MAb 2G3			MAb 8D3			IgG-ctr
25	99.9971	99.997	99.9961	99.9943	99.9957	99.996	99.9926	99.9933	99.9921	99.9934	99.993	99.9932	11.1157	17.6409	6.6967
6.25	88.8122	83.8456	81.9509	99.9962	99.9952	99.9949	99.993	99.9925	99.9912	99.9899	99.9939	99.993	7.34119	9.24808	-1.39595
1.5625	43.3558	41.7633	41.3583	99.9975	99.9961	99.9971	99.9898	99.9885	99.9838	99.9967	99.9976	99.9968	12.9449	7.98123	-2.10121
0.390625	24.2142	18.2098	14.7365	99.9977	99.9983	99.9968	99.9833	99.9834	99.9864	92.3585	94.5966	94.046	15.3255	6.04773	7.98123
0.0976562	19.3358	18.7748	13.5463	90.8495	89.917	87.5	73.3907	77.7789	75.8516	85.0315	86.2262	86.1304
0.0244141	10.4975	12.9449	13.5463	67.2402	66.0849	61.8435	40.1261	49.6522	52.3681	-3.52649	7.34119	-3.52649
	Percent neutralization
live SARS-CoV-2 neutralization (chimeric MAb)
MAb conc. (μg/mL)	c2H2			c3C1			c2H2 + c3C1
4	99.88	99.88	99.88	96.97	96.71	97.27	99.9	99.91	99.9
1	99.8	99.81	99.8	88.55	89.54	90.5	99.89	99.88	99.88
0.25	99.81	99.82	99.83	54.36	54.58	55.71	99.73	99.78	99.8
0.0625	72.37	71.31	74.64	5.51	9.67	4.05	99.79	99.44	99.53
0.015625	34.52	35.66	41.37	-0.23	3.18	5.83	73.4	70.48	73.39
0.00390625	16.71	25.38	20.54	7.77	-4.34	2.45	37.91	32.37	37.91
0.000976562	1.04	1.83	-2.36	1.83	2.67	8.41	0.54	9.78	8.3
0.000244141	-2.1	-8.67	-9.43	1.67	-0.45	-0.23	-1.32	4.38	3.26
Percent neutralization

## Sheet: epitope mapping 
Reactivities of the MAbs to wild-type (wt) and mutant SARS-CoV-2 RBD proteins measured by ELISA
	wtRBD			cRBD (Core)			cRBD (RBM-R2)			cRBD (RBM-M3)				average
Anti-RBD serum	0.972	0.973	0.989	0.959	0.948	0.936	0.963	0.998	0.9	0.802	0.818	0.769		0.978
MAb 3C1	0.846	0.848	0.845	0.571	0.408	0.386	0.809	0.823	0.837	0.689	0.703	0.691
MAb 2H2	0.814	0.827	0.827	0.837	0.774	0.789	0.826	0.842	0.825	0.358	0.401	0.309
MAb 2G3	0.904	0.91	0.905	0.895	0.9	0.874	0.903	0.917	0.915	0.05	0.05	0.05
MAb 3A2	0.888	0.937	0.916	0.885	0.86	0.878	0.902	0.912	0.894	0.051	0.051	0.05
MAb 8D3	0.923	0.917	0.845	0.848	0.82	0.867	0.918	0.93	0.872	0.056	0.053	0.051
IgG-ctr	0.051	0.051	0.051	0.053	0.056	0.056	0.056	0.056	0.057	0.055	0.054	0.051
Binding relative to wt (%)
	wtRBD			cRBD (Core)			cRBD (RBM-R2)			cRBD (RBM-M3)
Anti-RBD serum	99.3865	99.4888	101.125	98.0573	96.9325	95.7055	98.4663	102.045	92.0245	82.0041	83.6401	78.6299
MAb 3C1	86.5031	86.7076	86.4008	58.3845	41.7178	39.4683	82.7198	84.1513	85.5828	70.4499	71.8814	70.6544
MAb 2H2	83.2311	84.5603	84.5603	85.5828	79.1411	80.6748	84.4581	86.0941	84.3558	36.6053	41.002	31.5951
MAb 2G3	92.4335	93.047	92.5358	91.5133	92.0245	89.3661	92.3313	93.7628	93.5583	5.11247	5.11247	5.11247
MAb 3A2	90.7975	95.8078	93.6605	90.4908	87.9346	89.7751	92.229	93.2515	91.411	5.21472	5.21472	5.11247
MAb 8D3	94.3763	93.7628	86.4008	86.7076	83.8446	88.6503	93.865	95.092	89.1616	5.72597	5.41922	5.21472
IgG-ctr	5.21472	5.21472	5.21472	5.41922	5.72597	5.72597	5.72597	5.72597	5.82822	5.62372	5.52147	5.21472

## Sheet: pseudovirus neutralization
1. Neutralization activity of the murine 2H2/3C1 cocktail
method: pseudovirus (luciferase)					luc values
MAb conc. (μg/mL)	MAb 3C1					MAb 2H2						MAb 2H2 conc. (μg/mL)	3C1 + 2H2
10	362	224	305.25	5055.5	353.75	784	136.25	794.25	576	1119		5	247.75	5167.75	1117.25	101.25	111.75
2.5	115315	63662	58531.5	67640	68906.2	786.25	662	668	102.5	521		1.25	4468	102.75	625.75	175.5	512.5
0.625	1.34204e+06	877916	794086	915001	1.17386e+06	1787.75	2595.75	547.75	1139.5	590.75		0.3125	2873.75	1921	2714.25	1589.5	4021.5
0.15625	1.77941e+06	1.13376e+06	1.12499e+06	1.12563e+06	1235619	27485.5	38891.8	33397.5	32796.2	30983		0.078125	511179	398960	274703	227952	445081
0.0390625	2.23197e+06	1.26776e+06	1.62704e+06	1.51088e+06	2.07599e+06	829902	860383	818087	892566	1.03346e+06		0.0195312	1.60996e+06	1.20666e+06	1.10835e+06	1223744	1598998
0.00976562	2.13532e+06	1.53027e+06	1.28719e+06	1.09177e+06	1.77453e+06	1.5331e+06	1.17797e+06	1.24063e+06	1213143	902523		0.00488281	1.75511e+06	1709933	1.50828e+06	1.30668e+06	1784436
0.00244141	2.30036e+06	944416	1336582	1.31634e+06	1.93497e+06	1.87031e+06	1.66271e+06	1.31897e+06	1.62414e+06	1.4359e+06		0.0012207	2.01917e+06	1.60707e+06	1185166	1.45007e+06	1.52005e+06
0.000610352	1.80936e+06	1.50109e+06	1.04797e+06	1.38838e+06	1606462	1.60704e+06	1.39516e+06	1.45065e+06	1432658	1.12448e+06		0.000305176	1689085	1812763	1296350	968467	1337650
						average
cell	465	526.75	469	552	554.75	513.5
virus	1701235	1.58104e+06	1.60351e+06	1.5646e+06	1711498	1.63238e+06
Neutralization (%)											Neutralization (%)
MAb conc. (μg/mL)	MAb 3C1					MAb 2H2						MAb 2H2 conc. (μg/mL)	3C1 + 2H2
10	100.009	100.018	100.013	99.7217	100.01	99.9834	100.023	99.9828	99.9962	99.9629		5	100.016	99.7148	99.963	100.025	100.025
2.5	92.965	96.1303	96.4447	95.8865	95.8089	99.9833	99.9909	99.9905	100.025	99.9995		1.25	99.7577	100.025	99.9931	100.021	100
0.625	17.7919	46.2331	51.3701	43.9605	28.098	99.9219	99.8724	99.9979	99.9616	99.9953		0.3125	99.8554	99.9137	99.8651	99.9341	99.785
0.15625	-9.01023	30.5551	31.0922	31.053	24.3131	98.3472	97.6482	97.9849	98.0217	98.1328		0.078125	68.7066	75.5833	83.1978	86.0626	72.757
0.0390625	-36.743	22.3435	0.326713	7.44533	-27.1844	49.1753	47.3075	49.8994	45.3353	36.7012		0.0195312	1.37384	26.0876	32.1119	25.0408	2.04539
0.00976562	-30.8201	6.25701	21.1531	33.1283	-8.71117	6.08368	27.8461	24.0059	25.6905	44.7252		0.00488281	-7.52113	-4.75267	7.60453	19.9585	-9.31819
0.00244141	-40.9338	42.1579	18.1262	19.3668	-18.5428	-14.5805	-1.85889	19.2056	0.504899	12.0399		0.0012207	-23.7024	1.55091	27.4049	11.1719	6.88307
0.000610352	-10.8456	8.04526	35.8121	14.9523	1.588	1.5528	14.5368	11.1362	12.2387	31.1237		0.000305176	-3.47511	-11.0541	20.5916	40.6841	18.0607
2. Neutralization activity of the chimeric c2H2/c3C1 cocktail
method: pseudovirus (luciferase)					luc values
MAb conc. (μg/mL)	MAb c2H2					MAb c3C1						MAb c2H2 conc. (μg/mL)	MAb c3C1 + c2H2
10	409	1453.25	94.75	1105.25	87.5	1193.5	1063.75	4345	815.25	517.75		10	201	46.75	95.75	51	1132
2.5	285.5	170.5	297.25	182.25	1505	94808.8	54955.2	47224.8	59736.5	52468.5		2.5	665	2022.5	5915	80.25	159
0.625	2313.25	2963.5	2579.75	1957.75	2671.75	749172	595570	523323	628037	576879		0.625	1358.25	1267	646.5	1470.5	1244.5
0.15625	67903.2	48350.8	46267.2	42140	46627.2	1.16107e+06	853492	699528	928454	929561		0.15625	40313.5	32905	25324.5	23018.2	56366
0.0390625	469754	428664	434910	438087	444034	1.21476e+06	910544	870008	1.09146e+06	1016309		0.0390625	553507	447816	487113	486913	564310
0.00976562	645248	567464	587356	716723	768140	1.13932e+06	1.0722e+06	858822	933732	1.03547e+06		0.00976562	863345	845812	662994	910129	880207
0.00244141	722209	706682	653922	680963	696866	1.11338e+06	822100	799501	980860	986600		0.00244141	1.03048e+06	777565	783979	727844	949960
0.000610352	658724	635762	602531	736676	654523	970340	864137	893416	956114	991680		0.000610352	895369	818965	712234	744758	836634
cell	72	66	61.25	72.5	72.75	188.5	173.25	240.5	283.25	247.25		cell	241.25	306.25	300.75	344.5	317.75
virus	648498	628780	672068	711151	595222	1115828	865166	947934	1.11834e+06	983976		virus	864548	974777	1.08837e+06	1.18573e+06	1.12773e+06
	average					average							average
cell	68.9					226.55							302.1
virus	651144					1006248							1.04823e+06
Neutralization (%)											Neutralization (%)
MAb conc. (μg/mL)	MAb c2H2					MAb c3C1						MAb c2H2 conc. (μg/mL)	MAb c3C1 + c2H2
10	99.9478	99.7874	99.996	99.8408	99.9971	99.9039	99.9168	99.5906	99.9415	99.9711		10	100.01	100.024	100.02	100.024	99.9208
2.5	99.9667	99.9844	99.9649	99.9826	99.7794	90.5984	94.5599	95.3283	94.0846	94.8071		2.5	99.9654	99.8358	99.4644	100.021	100.014
0.625	99.6553	99.5554	99.6144	99.7099	99.6002	25.5537	40.822	48.0034	37.5947	42.6799		0.625	99.8992	99.9079	99.9671	99.8885	99.9101
0.15625	89.5812	92.5843	92.9043	93.5382	92.849	-15.3896	15.1842	30.4884	7.73281	7.62277		0.15625	96.1819	96.8888	97.6122	97.8323	94.65
0.0390625	27.8601	34.1712	33.2117	32.7239	31.8104	-20.7261	9.51309	13.5425	-8.47047	-1.00008		0.0390625	47.2097	57.2954	53.5454	53.5645	46.1788
0.00976562	0.90551	12.8525	9.79727	-10.0725	-17.9697	-13.2271	-6.55607	14.6543	7.2082	-2.90503		0.00976562	17.643	19.3161	36.7617	13.1785	16.0339
0.00244141	-10.9151	-8.53023	-0.426787	-4.58	-7.02249	-10.6493	18.3046	20.551	2.52365	1.95306		0.00244141	1.69355	25.8287	25.2166	30.5733	9.37769
0.000610352	-1.1643	2.36252	7.46651	-13.1371	-0.519019	3.56931	14.1261	11.2157	4.98344	1.44808		0.000610352	14.587	21.878	32.0629	28.9593	20.1919

## Sheet: in vivo protection
In vivo protection (prophylactic)
							average
		SARS-2 N Gene Ct											GAPDH
	Mouse	well #1	2	3	average Ct	ΔCt		ΔΔCt	2^-ΔΔCt				Mouse	well #1	2	3	average Ct
control (without Ad-ACE2 transduction)	1	32.55	33.34	32.07	32.6533	11.54	10.9833	0.55667	0.67987			control (without Ad-ACE2 transduction)	1	21.18	20.98	21.18	21.1133
	2	31.54	31.5	32.16	31.7333	11.48		0.49667	0.708741				2	19.23	20.76	20.77	20.2533
	3	32.93	32.88	35.56	33.79	12.5133		1.53	0.346277				3	21.3	21.26	21.27	21.2767
	4	29.62	31.1	31.03	30.5833	9.88333		-1.1	2.14354				4	20.68	20.7	20.72	20.7
	5	31.82	32.23	27.65	30.5667	9.5		-1.48333	2.79593				5	21.09	21.04	21.07	21.0667
PBS	1	19.46	19.52	19.49	19.49	-2.10667		-13.09	8719.3			PBS	1	21.55	21.61	21.63	21.5967
	2	18.44	18.48	18.48	18.4667	-2.55333		-13.5367	11883.4				2	21.01	21.02	21.03	21.02
	3	20.15	20.21	20.23	20.1967	-1.00667		-11.99	4067.7				3	21.27	21.14	21.2	21.2033
	4	19.71	19.72	19.74	19.7233	-0.483333		-11.4667	2830.15				4	20.23	20.24	20.15	20.2067
2H2 treatment	1	31.52	30.63	31.43	31.1933	9.71667		-1.26666	2.40604			2H2 treatment	1	21.49	21.45	21.49	21.4767
	2	31.9	31.8	31.99	31.8967	10.4067		-0.576663	1.4914				2	21.52	21.48	21.47	21.49
	3	30.29	30.73	30.71	30.5767	8.87667		-2.10666	4.30694				3	21.72	21.69	21.69	21.7
	4	28	27.99	27.7	27.8967	7.89667		-3.08666	8.49529				4	18.28	20.84	20.88	20
In vivo protection (therapeutic)
Early treatment (4 hpi)
							average (virus only)			Relative viral level (%)
		SARS-2 N Gene Ct												GAPDH
	Mouse	well #1	2	3	average Ct	ΔCt		ΔΔCt	2^-ΔΔCt				Mouse	well #1	2	3	average Ct
PBS (virus only)	1	18.61	18.85	18.77	18.7433	-3.82667	-2.326	-1.50067	2.82973	282.973		PBS (virus only)	1	22.52	22.6	22.59	22.57
	2	21.73	22.09	22.1	21.9733	-0.63		1.696	0.308641	30.8641			2	22.6	22.61	22.6	22.6033
	3	20.19	20.77	20.78	20.58	-2.04333		0.282667	0.82207	82.207			3	22.64	22.68	22.55	22.6233
	4	21.08	21.5	21.52	21.3667	-1.15		1.176	0.442577	44.2577			4	22.49	22.52	22.54	22.5167
	5	18.43	18.55	18.56	18.5133	-3.98		-1.654	3.14705	314.705			5	22.62	22.21	22.65	22.4933
2H2 treatment	1	21.74	22.08	22.42	22.08	-0.613333		1.71267	0.305096	30.5096		2H2 treatment	1	22.66	22.69	22.73	22.6933
	2	23.05	26.6	26.62	25.4233	2.35		4.676	0.0391186	3.91186			2	23.05	23.07	23.1	23.0733
	3	26.77	27	27.03	26.9333	4.28		6.606	0.0102659	1.02659			3	22.63	22.65	22.68	22.6533
	4	24	24.33	24.64	24.3233	1.92333		4.24933	0.0525803	5.25803			4	22.49	22.46	22.25	22.4
	5	25.32	25.74	25.97	25.6767	3.46667		5.79267	0.0180399	1.80399			5	22.19	22.22	22.22	22.21
c2H2/c3C1 treatment	1	24.99	25.23	25.23	25.15	2.59667		4.92267	0.0329708	3.29708		c2H2/c3C1 treatment	1	22.56	22.56	22.54	22.5533
	2	25.87	26.7	26.77	26.4467	3.93667		6.26267	0.0130242	1.30242			2	22.53	22.52	22.48	22.51
	3	25.54	25.86	24.92	25.44	2.95667		5.28267	0.0256897	2.56897			3	22.44	22.49	22.52	22.4833
	4	24.01	24.23	24.27	24.17	1.69667		4.02267	0.0615257	6.15257			4	22.45	22.49	22.48	22.4733
	5	26.41	25.86	26.73	26.3333	3.56		5.886	0.0169098	1.69098			5	22.77	22.78	22.77	22.7733
In vivo protection (therapeutic)
delayed treatment (24 hpi)
							average (virus only)			Relative viral level (%)
		SARS-2 N Gene Ct												GAPDH
	Mouse	well #1	2	3	average Ct	ΔCt		ΔΔCt	2^-ΔΔCt				Mouse	well #1	2	3	average Ct
PBS (virus only)	1	18.55	18.53	18.25	18.4433	-3.69	-5.15952	1.46952	0.361102	36.1102		PBS (virus only)	1	22.26	22.19	21.95	22.1333
	2	17.89	17.84	17.88	17.87	-4.34333		0.816187	0.567941	56.7941			2	21.9	22.31	22.43	22.2133
	3	16.71	16.71	16.73	16.7167	-5.20333		-0.0438133	1.03083	103.083			3	22.13	21.92	21.71	21.92
	4	17.03	16.99	17.04	17.02	-5.08667		0.0728533	0.950756	95.0756			4	22.12	22.16	22.04	22.1067
	5	17.14	17.24	17.21	17.1967	-4.79333		0.366187	0.77583	77.583			5	21.86	22.02	22.09	21.99
	6	15.5	15.42	15.46	15.46	-6.53333		-1.37381	2.59155	259.155			6	21.96	21.99	22.03	21.9933
	7	15.43	15.47	15.45	15.45	-6.46667		-1.30715	2.47452	247.452			7	21.89	21.95	21.91	21.9167
c2H2 treatment	1	17.66	17.75	17.73	17.7133	-3.13		2.02952	0.244937	24.4937		c2H2 treatment	1	20.49	21.02	21.02	20.8433
	2	19.47	19.14	19.24	19.2833	-1.68333		3.47619	0.0898594	8.98594			2	20.84	21.04	21.02	20.9667
	3	17.26	17.55	17.54	17.45	-3.77333		1.38619	0.382575	38.2575			3	21.2	21.26	21.21	21.2233
	4	20.93	20.88	20.87	20.8933	-1.43		3.72952	0.0753881	7.53881			4	22.26	22.43	22.28	22.3233
	5	17.08	17.16	17.1	17.1133	-4.69333		0.466187	0.723875	72.3875			5	21.85	21.94	21.63	21.8067
	6	18.91	18.84	18.9	18.8833	-3.26		1.89952	0.268033	26.8033			6	22.05	22.19	22.19	22.1433
	7	18.74	19.16	19.13	19.01	-3.12333		2.03619	0.243807	24.3807			7	22.22	22.08	22.1	22.1333
c2H2/c3C1 treatment	1	18.5	18.08	18.48	18.3533	-3.65667		1.50285	0.352855	35.2855		c2H2/c3C1 treatment	1	21.93	22	22.1	22.01
	2	17.94	18.03	18	17.99	-3.47667		1.68285	0.311466	31.1466			2	21.79	21.26	21.35	21.4667
	3	18.08	18.06	18.08	18.0733	-3.24333		1.91619	0.264954	26.4954			3	21.58	21.15	21.22	21.3167
	4	18.66	18.76	18.71	18.71	-2.56333		2.59619	0.165375	16.5375			4	21.56	21.47	20.79	21.2733
	5	17.58	17.58	17.56	17.5733	-3.25667		1.90285	0.267414	26.7414			5	20.89	20.74	20.86	20.83
	6	18.53	18.66	18.6	18.5967	-2.72333		2.43619	0.184771	18.4771			6	20.85	21.56	21.55	21.32
	7	16.8	16.88	16.71	16.7967	-4.63333		0.526187	0.694388	69.4388			7	21.34	21.5	21.45	21.43

## Sheet: gel and blot
SDS-PAGE and western blotting analysis of purified chimeric MAbs.
